# Supplementary material for: Assessment of Aqueous Extraction Methods on Extractable Organic Matter and Hydrophobic/Hydrophilic Fractions of Virgin Forest Soils
Source: Molecules. 2021 Apr 23;26(9):2480. doi: 10.3390/molecules26092480 (PMC8123026; doi:10.3390/molecules26092480)
Supplement: Supplementary file 1 [file molecules-26-02480-s001.zip]

Archive with 1 entries (1 files):
- molecules-1147491-supplementary.pdf
